# Supplementary material for: Could Children’s Myopization Have Been Avoided during the Pandemic Confinement? The Conjunctival Ultraviolet Autofluorescence (CUVAF) Biomarker as an Answer
Source: Biomedicines. 2024 Feb 1;12(2):347. doi: 10.3390/biomedicines12020347 (PMC10886979; doi:10.3390/biomedicines12020347)
Supplement: Supplementary file 1 [file biomedicines-12-00347-s001.zip]

Archive with 1 entries (1 files):
- biomedicines-2840647-supplementary.pdf
